# Supplementary material for: Application of single-cell RNA sequencing in optimizing a combinatorial therapeutic strategy in metastatic renal cell carcinoma
Source: Genome Biol. 2016 Apr 29;17:80. doi: 10.1186/s13059-016-0945-9 (PMC4852434; doi:10.1186/s13059-016-0945-9)
Supplement: Additional file 7: Table S3. — Sequencing statistics for bulk cells and single-cell RNA-seq. Mapping information (to the hg19 genome reference) was obtained from log files after running STAR. RNA-SeQC was applied to generate a series of quality control metrics. (XLSX 21.4 kb) [file 13059_2016_945_MOESM7_ESM.xlsx]

## Sheet: Sheet1
Sample label	input_reads	uniquely mapped_reads	unmapped reads	unique mapping_rate	Intragenic Rate	Exonic Rate	Intronic Rate	Intergenic Rate	Transcripts Detected	Genes Detected
Pt_mRCC_Pooled	7103232	6142134	961098	0.864696	0.97	0.892	0.078	0.028	98247	16063
PDX_mRCC_Pooled	3957722	3219868	737854	0.813566	0.937	0.814	0.123	0.061	90020	14636
PDX_pRCC_Pooled	3922748	3288189	634559	0.838236	0.963	0.862	0.101	0.036	74567	13188
Pt_mRCC_SC_01	4441898	3563198	878700	0.802179	0.912	0.508	0.404	0.083	56952	10915
Pt_mRCC_SC_10	2321354	1693995	627359	0.729744	0.885	0.503	0.382	0.111	42802	9264
Pt_mRCC_SC_11	4859399	4011418	847981	0.825497	0.957	0.819	0.138	0.041	56638	10484
Pt_mRCC_SC_12	5043176	4070631	972545	0.807156	0.924	0.617	0.307	0.073	56152	10904
Pt_mRCC_SC_17	5910354	4642212	1268142	0.785437	0.967	0.873	0.094	0.032	38697	8416
Pt_mRCC_SC_21	4323732	3032403	1291329	0.701339	0.92	0.791	0.13	0.078	32780	7338
Pt_mRCC_SC_23	3886813	2875031	1011782	0.739689	0.913	0.685	0.227	0.085	44407	9693
Pt_mRCC_SC_24	4134399	3190932	943467	0.771801	0.913	0.553	0.361	0.083	52001	10556
Pt_mRCC_SC_03	8524753	7138567	1386186	0.837393	0.955	0.703	0.253	0.044	45972	9109
Pt_mRCC_SC_30	10640979	9000423	1640556	0.845827	0.93	0.584	0.347	0.069	48313	9744
Pt_mRCC_SC_33	12859956	10642075	2217881	0.827536	0.969	0.844	0.124	0.031	44956	9797
Pt_mRCC_SC_36	3522182	2712227	809955	0.770042	0.913	0.493	0.42	0.08	54277	10980
Pt_mRCC_SC_39	1529124	1113777	415347	0.728376	0.88	0.544	0.337	0.115	45270	9212
Pt_mRCC_SC_43	7283159	5963146	1320013	0.818758	0.942	0.597	0.345	0.056	51607	10384
Pt_mRCC_SC_05	36234	14430	21804	0.398245	0.922	0.622	0.3	0.076	3445	865
Pt_mRCC_SC_53	7141576	5702146	1439430	0.798444	0.953	0.812	0.141	0.047	34639	7122
Pt_mRCC_SC_56	4329276	3394452	934824	0.784069	0.923	0.63	0.293	0.074	51699	10154
Pt_mRCC_SC_57	5310685	4322055	988630	0.813841	0.944	0.62	0.324	0.055	45796	9277
Pt_mRCC_SC_58	6224420	5095582	1128838	0.818644	0.948	0.621	0.327	0.051	43364	8974
Pt_mRCC_SC_59	2145508	1608499	537009	0.749705	0.894	0.448	0.446	0.102	41233	8889
Pt_mRCC_SC_61	3369652	2569197	800455	0.762452	0.919	0.513	0.406	0.078	47399	10107
Pt_mRCC_SC_64	4457863	3492542	965321	0.783457	0.904	0.604	0.3	0.093	52345	10677
Pt_mRCC_SC_69	5924803	4745174	1179629	0.8009	0.956	0.677	0.279	0.043	39788	8404
Pt_mRCC_SC_71	6070143	4786319	1283824	0.788502	0.913	0.775	0.138	0.086	38063	8247
Pt_mRCC_SC_75	4187303	3179594	1007709	0.759342	0.91	0.562	0.348	0.087	47223	10035
Pt_mRCC_SC_79	4777075	3626762	1150313	0.759201	0.931	0.682	0.249	0.067	37684	8088
Pt_mRCC_SC_81	1999699	1487455	512244	0.743839	0.909	0.505	0.404	0.084	50323	10461
Pt_mRCC_SC_84	9170196	7887140	1283056	0.860084	0.95	0.53	0.421	0.048	54181	10203
Pt_mRCC_SC_85	4573485	3587167	986318	0.78434	0.919	0.5	0.419	0.079	47425	10131
Pt_mRCC_SC_86	5449301	4107492	1341809	0.753765	0.918	0.578	0.34	0.08	42541	9345
Pt_mRCC_SC_87	4074507	3045637	1028870	0.747486	0.904	0.501	0.403	0.093	45265	9955
Pt_mRCC_SC_88	4528867	3674859	854008	0.81143	0.921	0.462	0.459	0.075	53099	10688
Pt_mRCC_SC_90	6678745	5143252	1535493	0.770093	0.926	0.661	0.265	0.072	43015	9464
Pt_mRCC_SC_92	2035806	1494556	541250	0.734135	0.899	0.541	0.358	0.097	41269	9132
Pt_mRCC_SC_93	3797315	2891271	906044	0.761399	0.923	0.565	0.358	0.073	51964	10711
PDX_mRCC_SC_01	3936241	3451798	484443	0.876928	0.962	0.848	0.114	0.037	46871	8826
PDX_mRCC_SC_12	2847400	2327554	519846	0.817431	0.906	0.779	0.127	0.093	37676	7993
PDX_mRCC_SC_14	3186145	2503434	682711	0.785725	0.925	0.793	0.132	0.074	31709	6752
PDX_mRCC_SC_15	2310593	1966522	344071	0.85109	0.903	0.52	0.383	0.093	49311	9130
PDX_mRCC_SC_20	5061971	4477508	584463	0.884538	0.959	0.684	0.275	0.04	53170	10151
PDX_mRCC_SC_21	3523905	2841109	682796	0.806239	0.867	0.677	0.19	0.132	28590	6201
PDX_mRCC_SC_03	2984402	2226634	757768	0.746091	0.9	0.801	0.099	0.099	31823	6585
PDX_mRCC_SC_34	3534835	3089080	445755	0.873897	0.945	0.632	0.312	0.054	47169	9213
PDX_mRCC_SC_04	3786746	3210556	576190	0.84784	0.949	0.776	0.173	0.051	41184	8315
PDX_mRCC_SC_41	2975639	2437187	538452	0.819047	0.94	0.678	0.262	0.059	36212	7662
PDX_mRCC_SC_44	1847762	1431191	416571	0.774554	0.869	0.47	0.399	0.127	49343	10246
PDX_mRCC_SC_05	3834968	3311656	523312	0.863542	0.927	0.586	0.341	0.072	38609	7556
PDX_mRCC_SC_52	3703491	3283966	419525	0.886722	0.957	0.573	0.384	0.041	57960	10362
PDX_mRCC_SC_56	3225750	2661449	564301	0.825064	0.949	0.756	0.193	0.05	39238	8523
PDX_mRCC_SC_06	4154963	3518091	636872	0.84672	0.93	0.597	0.332	0.069	38349	7713
PDX_mRCC_SC_60	3299572	2424299	875273	0.734731	0.893	0.694	0.199	0.105	29511	6219
PDX_mRCC_SC_61	7697391	6753344	944047	0.877355	0.905	0.573	0.332	0.094	48193	9197
PDX_mRCC_SC_63	3452287	2703264	749023	0.783036	0.914	0.786	0.127	0.085	34320	7244
PDX_mRCC_SC_64	3062293	2249030	813263	0.734427	0.854	0.677	0.177	0.145	25544	5624
PDX_mRCC_SC_68	6021825	4815636	1206189	0.799697	0.835	0.495	0.339	0.164	29593	6565
PDX_mRCC_SC_69	5010061	4396900	613161	0.877614	0.939	0.766	0.173	0.06	54312	10454
PDX_mRCC_SC_70	6228201	5472213	755988	0.878619	0.947	0.596	0.351	0.052	53852	10332
PDX_mRCC_SC_77	4619755	3867861	751894	0.837244	0.959	0.799	0.16	0.04	35369	7463
PDX_mRCC_SC_79	3204563	2655171	549392	0.828559	0.916	0.637	0.279	0.083	32580	6876
PDX_mRCC_SC_08	2949363	2216977	732386	0.75168	0.911	0.825	0.085	0.088	29441	6184
PDX_mRCC_SC_80	6097386	5293437	803949	0.868149	0.898	0.533	0.366	0.101	44018	9177
PDX_mRCC_SC_81	4558867	3948519	610348	0.866118	0.953	0.437	0.516	0.046	33994	7037
PDX_mRCC_SC_86	4585865	3984161	601704	0.868792	0.941	0.57	0.371	0.058	44447	8914
PDX_mRCC_SC_87	4654982	3918821	736161	0.841855	0.956	0.769	0.188	0.042	39302	7657
PDX_mRCC_SC_88	5824419	4887724	936695	0.839178	0.928	0.655	0.273	0.071	34499	7303
PDX_mRCC_SC_89	3290898	2760622	530276	0.838866	0.918	0.533	0.386	0.079	62281	12160
PDX_mRCC_SC_90	3303143	2463144	839999	0.745697	0.903	0.82	0.083	0.096	26021	5589
PDX_mRCC_SC_92	3588590	3173449	415141	0.884316	0.866	0.468	0.398	0.133	42221	8463
PDX_mRCC_SC_93	2297107	1879513	417594	0.818209	0.904	0.446	0.459	0.092	44627	9150
PDX_mRCC_SC_94	4496194	4000286	495908	0.889705	0.907	0.564	0.343	0.092	42167	8151
PDX_mRCC_SC_95	2349845	1598515	751330	0.680264	0.932	0.761	0.172	0.066	33074	6674
PDX_pRCC_SC_10	2617901	2141308	476593	0.817948	0.929	0.686	0.243	0.069	46610	9568
PDX_pRCC_SC_13	3850968	3172644	678324	0.823856	0.897	0.625	0.272	0.102	31602	7061
PDX_pRCC_SC_14	4364531	3730831	633700	0.854807	0.942	0.633	0.309	0.056	50654	10175
PDX_pRCC_SC_16	4972026	4365498	606528	0.878012	0.95	0.574	0.376	0.048	54331	10218
PDX_pRCC_SC_24	3880705	3318630	562075	0.855162	0.914	0.659	0.255	0.085	43402	8985
PDX_pRCC_SC_27	4521451	3908090	613361	0.864344	0.938	0.614	0.324	0.061	48967	10085
PDX_pRCC_SC_28	3296883	2749500	547383	0.83397	0.932	0.574	0.358	0.067	42687	9332
PDX_pRCC_SC_29	4619639	3979718	639921	0.861478	0.949	0.661	0.288	0.05	50227	10260
PDX_pRCC_SC_03	3325870	2847759	478111	0.856245	0.934	0.578	0.356	0.065	47634	9518
PDX_pRCC_SC_34	3742836	3093577	649259	0.826533	0.96	0.849	0.111	0.039	42983	8867
PDX_pRCC_SC_35	3752017	3168176	583841	0.844393	0.943	0.634	0.309	0.056	40700	8537
PDX_pRCC_SC_36	4208269	3639124	569145	0.864756	0.927	0.559	0.367	0.072	44801	9268
PDX_pRCC_SC_37	3869846	3313863	555983	0.856329	0.953	0.732	0.22	0.046	48105	9620
PDX_pRCC_SC_46	2504966	2039051	465915	0.814003	0.903	0.66	0.243	0.096	38937	8472
PDX_pRCC_SC_49	3918778	3334589	584189	0.850926	0.933	0.502	0.43	0.066	45785	9650
PDX_pRCC_SC_05	3971678	3358831	612847	0.845696	0.928	0.648	0.281	0.07	47507	9812
PDX_pRCC_SC_50	3050834	2529945	520889	0.829263	0.934	0.719	0.215	0.065	43521	9169
PDX_pRCC_SC_51	2610400	2152098	458302	0.824432	0.942	0.813	0.129	0.057	43515	8928
PDX_pRCC_SC_52	2679199	2227378	451821	0.83136	0.931	0.687	0.244	0.067	47872	9605
PDX_pRCC_SC_53	4141346	3580129	561217	0.864484	0.945	0.636	0.309	0.053	47661	9343
PDX_pRCC_SC_55	4743158	4101149	642009	0.864645	0.938	0.535	0.403	0.061	50142	10097
PDX_pRCC_SC_56	3362018	2837784	524234	0.844072	0.923	0.528	0.396	0.075	45515	9302
PDX_pRCC_SC_57	3183772	2696067	487705	0.846815	0.936	0.601	0.335	0.063	42001	8770
PDX_pRCC_SC_58	3893213	3205791	687422	0.823431	0.934	0.523	0.411	0.065	33908	7794
PDX_pRCC_SC_59	4374582	3802962	571620	0.869332	0.943	0.631	0.312	0.056	48701	9769
PDX_pRCC_SC_06	3978527	3382014	596513	0.850067	0.835	0.375	0.46	0.164	40714	8618
PDX_pRCC_SC_60	3507256	2982322	524934	0.850329	0.945	0.664	0.28	0.054	48341	9843
PDX_pRCC_SC_61	3268090	2807000	461090	0.858911	0.943	0.643	0.3	0.055	56867	10977
PDX_pRCC_SC_62	4649506	4036027	613479	0.868055	0.936	0.623	0.313	0.063	54493	10689
PDX_pRCC_SC_65	3193036	2713316	479720	0.849761	0.927	0.575	0.352	0.072	47238	9416
PDX_pRCC_SC_66	7603	2901	4702	0.38156	0.895	0.587	0.308	0.103	409	103
PDX_pRCC_SC_67	3542954	2992805	550149	0.84472	0.944	0.653	0.292	0.054	47348	9759
PDX_pRCC_SC_68	2541583	2020114	521469	0.794825	0.915	0.485	0.43	0.083	33965	7975
PDX_pRCC_SC_70	3853193	3315692	537501	0.860505	0.939	0.565	0.374	0.06	45055	9256
PDX_pRCC_SC_72	4033895	3493009	540886	0.865915	0.932	0.54	0.392	0.067	50569	10291
PDX_pRCC_SC_73	3773900	3214240	559660	0.851702	0.937	0.57	0.367	0.062	42818	9039
PDX_pRCC_SC_75	4470602	3813299	657303	0.852972	0.954	0.746	0.208	0.044	50661	10021
PDX_pRCC_SC_78	4460269	3862387	597882	0.865954	0.944	0.573	0.371	0.055	49191	9747
PDX_pRCC_SC_79	3231120	2643188	587932	0.818041	0.942	0.699	0.244	0.057	42330	9200
PDX_pRCC_SC_84	3171465	2734074	437391	0.862086	0.939	0.631	0.308	0.06	45985	9302
PDX_pRCC_SC_87	3478811	2834397	644414	0.81476	0.945	0.858	0.088	0.053	40399	8584
PDX_pRCC_SC_88	4013650	3390161	623489	0.844658	0.945	0.808	0.137	0.054	44162	9130
PDX_pRCC_SC_89	3100541	2625704	474837	0.846854	0.936	0.59	0.346	0.062	48518	10113
PDX_pRCC_SC_90	3563750	3035984	527766	0.851907	0.946	0.711	0.235	0.052	45821	9404
PDX_pRCC_SC_91	3376461	2885111	491350	0.854478	0.933	0.587	0.345	0.066	46356	9557
PDX_pRCC_SC_93	4347118	3776351	570767	0.868702	0.921	0.573	0.348	0.078	46136	9225
PDX_pRCC_SC_94	3527338	2976382	550956	0.843804	0.928	0.604	0.324	0.071	48181	10009
